# Supplementary material for: 2-(4-Meth­oxy­phen­oxy)pyrazine
Source: Acta Crystallogr Sect E Struct Rep Online. 2010 Aug 18;66(Pt 9):o2303. doi: 10.1107/S1600536810031946 (PMC3007882; doi:10.1107/S1600536810031946)
Supplement: Supplementary file 2 [file e-66-o2303-Isup2.hkl]

# 
# h,k,l, Fc-squared, Fo-squared, sigma(Fo-squared) and status flag 
# 
data_I
_shelx_title '  P21/c' 
_shelx_refln_list_code          4 
_shelx_F_calc_maximum      119.83 
_exptl_crystal_F_000       440.00 
_reflns_d_resolution_high  0.8412 
 
loop_ 
 _symmetry_equiv_pos_as_xyz 
 'x, y, z' 
 '-x, y+1/2, -z+1/2' 
 '-x, -y, -z' 
 'x, -y-1/2, z-1/2' 
 
_cell_length_a     5.8783 
_cell_length_b    10.9298 
_cell_length_c    15.6430 
_cell_angle_alpha  90.000 
_cell_angle_beta   97.109 
_cell_angle_gamma  90.000 
 
_shelx_F_squared_multiplier     1.000 
 
loop_ 
 _refln_index_h 
 _refln_index_k 
 _refln_index_l 
 _refln_F_squared_calc 
 _refln_F_squared_meas 
 _refln_F_squared_sigma 
 _refln_observed_status 
   1   0   0      237.61      223.87      3.50 o 
   2   0   0      341.46      334.17      8.10 o 
   3   0   0        7.35        7.92      2.15 o 
   4   0   0      151.42      163.81      7.26 o 
   5   0   0      783.59      775.36     19.53 o 
   6   0   0       76.47       76.99      7.32 o 
   1   1   0     4655.28     4669.95     33.68 o 
   2   1   0     1021.56     1018.86     10.91 o 
   3   1   0       18.59       18.45      1.22 o 
   4   1   0      715.98      683.03     10.37 o 
   5   1   0        7.65        3.32      2.17 o 
   6   1   0       58.54       54.71      4.51 o 
   0   2   0      125.02      116.08      1.80 o 
   1   2   0     2915.55     2737.13     18.45 o 
   2   2   0      339.11      341.76      4.01 o 
   3   2   0      357.50      352.84      5.85 o 
   4   2   0      115.53      114.30      7.79 o 
   5   2   0       33.98       37.10      6.20 o 
   6   2   0        0.57        2.90      2.10 o 
   1   3   0     2988.11     2876.14     22.21 o 
   2   3   0     1182.56     1197.17      9.52 o 
   3   3   0       21.07       23.42      1.81 o 
   4   3   0      175.44      171.26      3.50 o 
   5   3   0      113.88      117.37      5.94 o 
   6   3   0        0.78        2.35      1.68 o 
   0   4   0      294.20      268.24      3.87 o 
   1   4   0      641.23      634.16      6.49 o 
   2   4   0      154.30      166.88      2.65 o 
   3   4   0      183.66      194.87      3.19 o 
   4   4   0       61.78       58.10      2.14 o 
   5   4   0        0.94        1.12      1.40 o 
   6   4   0       19.13       17.09      3.65 o 
   1   5   0      121.48      135.83      2.34 o 
   2   5   0       11.53       13.13      1.48 o 
   3   5   0       61.23       61.67      1.98 o 
   4   5   0      221.91      220.55      4.62 o 
   5   5   0       68.46       67.14      3.85 o 
   6   5   0        0.03        0.58      2.73 o 
   0   6   0      594.29      577.73      7.41 o 
   1   6   0       22.10       22.71      1.28 o 
   2   6   0       18.54       21.68      1.61 o 
   3   6   0        3.05        4.58      2.18 o 
   4   6   0      165.90      168.76      3.58 o 
   5   6   0       15.85       21.08      2.67 o 
   6   6   0        0.02       -0.84      2.19 o 
   1   7   0       83.75       82.85      2.19 o 
   2   7   0       47.64       49.23      2.07 o 
   3   7   0        4.53        3.47      1.95 o 
   4   7   0       99.47       94.18      4.22 o 
   5   7   0        1.29        0.37      1.64 o 
   0   8   0      532.37      539.29      9.62 o 
   1   8   0        9.79        9.85      1.15 o 
   2   8   0        1.79        2.03      0.93 o 
   3   8   0       32.78       37.14      2.53 o 
   4   8   0       21.97       20.83      2.64 o 
   5   8   0        6.53        3.68      1.93 o 
   1   9   0       13.49       13.35      1.77 o 
   2   9   0        0.43        0.47      1.12 o 
   3   9   0      139.86      132.66      4.05 o 
   4   9   0        0.00        0.35      1.64 o 
   5   9   0        1.12        3.67      1.96 o 
   0  10   0        1.44        2.33      1.57 o 
   1  10   0      141.88      148.15      3.96 o 
   2  10   0        0.25        0.56      1.31 o 
   3  10   0        0.42       -0.18      1.35 o 
   4  10   0       30.74       32.36      3.28 o 
   1  11   0       23.67       18.97      4.21 o 
   2  11   0       13.98       15.09      2.04 o 
   3  11   0        4.28        6.16      1.75 o 
   0  12   0        2.88       -0.70      2.60 o 
   1  12   0        0.03       -4.59      4.97 o 
   2  12   0        0.12        1.24      2.44 o 
  -6   1   1       10.89        8.85      2.59 o 
  -5   1   1        0.91        3.09      2.54 o 
  -4   1   1       89.26       85.17      3.44 o 
  -3   1   1       19.10       17.04      1.33 o 
  -2   1   1        5.27        5.16      0.71 o 
  -1   1   1     1769.34     1766.26     13.50 o 
   0   1   1      211.34      199.22      1.54 o 
   1   1   1      208.17      207.25      2.05 o 
   2   1   1      335.09      311.10      4.03 o 
   3   1   1     1024.76     1068.56     11.27 o 
   4   1   1      418.58      413.49     11.22 o 
   5   1   1       13.55        7.55      2.47 o 
   6   1   1        8.53       12.45      2.75 o 
  -6   2   1        0.42       -2.46      1.76 o 
  -5   2   1       21.41       23.60      3.03 o 
  -4   2   1        1.63        0.12      0.83 o 
  -3   2   1        7.90        9.42      1.00 o 
  -2   2   1       85.14       82.65      1.67 o 
  -1   2   1     3586.67     3619.42     37.14 o 
   0   2   1       77.24       72.21      0.96 o 
   1   2   1      535.01      468.50      4.07 o 
   2   2   1        0.10        0.17      0.44 o 
   3   2   1      448.41      447.71      5.29 o 
   4   2   1      114.67      115.39      2.95 o 
   5   2   1      106.55      112.44      5.06 o 
   6   2   1       10.12       10.74      2.58 o 
  -6   3   1        1.10        1.06      1.53 o 
  -5   3   1       28.24       27.31      2.28 o 
  -4   3   1        0.08        1.50      0.79 o 
  -3   3   1       84.17       99.56      2.22 o 
  -2   3   1      154.87      149.56      2.33 o 
  -1   3   1     1543.27     1463.06     14.11 o 
   0   3   1      865.06      822.80      5.82 o 
   1   3   1      547.85      539.85      4.86 o 
   2   3   1     1000.23      972.72      8.90 o 
   3   3   1        6.32        5.35      0.85 o 
   4   3   1       44.16       44.48      3.46 o 
   5   3   1       27.63       24.48      7.14 o 
   6   3   1        1.20        3.51      2.39 o 
  -6   4   1        0.57        0.53      2.09 o 
  -5   4   1       18.73       19.98      2.03 o 
  -4   4   1      122.36      120.91      2.82 o 
  -3   4   1       87.43       92.28      2.21 o 
  -2   4   1      184.87      174.58      2.70 o 
  -1   4   1     1004.02      983.16     10.52 o 
   0   4   1       22.95       20.23      0.87 o 
   1   4   1       69.56       67.36      1.60 o 
   2   4   1      372.31      385.48      4.35 o 
   3   4   1       56.69       54.22      1.80 o 
   4   4   1      310.51      313.62      6.27 o 
   5   4   1       60.28       65.29      3.64 o 
   6   4   1        9.65        9.21      2.09 o 
  -6   5   1        0.62        0.41      2.10 o 
  -5   5   1       33.54       30.83      2.97 o 
  -4   5   1       35.63       33.07      1.88 o 
  -3   5   1        6.20        8.49      1.01 o 
  -2   5   1      140.25      145.21      3.51 o 
  -1   5   1       90.51       91.42      2.08 o 
   0   5   1       21.68       23.69      1.08 o 
   1   5   1       18.55       20.46      1.05 o 
   2   5   1        0.19       -0.29      0.70 o 
   3   5   1       22.13       25.05      1.50 o 
   4   5   1       24.27       21.98      1.98 o 
   5   5   1       11.54       14.41      2.18 o 
   6   5   1        6.22        6.84      2.63 o 
  -6   6   1        9.57        8.84      2.52 o 
  -5   6   1        4.72        4.56      2.28 o 
  -4   6   1       22.12       20.92      2.17 o 
  -3   6   1       90.06      100.11      3.03 o 
  -2   6   1       21.37       25.60      1.94 o 
  -1   6   1      504.71      520.08     10.06 o 
   0   6   1       37.50       41.17      1.91 o 
   1   6   1      143.59      146.22      2.62 o 
   2   6   1        2.83        4.37      0.91 o 
   3   6   1      548.96      558.83      8.17 o 
   4   6   1       52.97       52.83      2.83 o 
   5   6   1        7.21        1.02      2.22 o 
   6   6   1        2.37       -2.72      3.29 o 
  -5   7   1       37.91       37.93      4.15 o 
  -4   7   1        7.17        6.01      1.46 o 
  -3   7   1       27.59       23.55      1.98 o 
  -2   7   1       11.61       11.83      1.28 o 
  -1   7   1        5.28        7.33      1.01 o 
   0   7   1      592.94      634.82      5.88 o 
   1   7   1       11.35       10.40      1.06 o 
   2   7   1        0.09        0.48      0.73 o 
   3   7   1       52.95       50.43      3.72 o 
   4   7   1        1.74        2.21      1.59 o 
   5   7   1       39.68       39.00      3.46 o 
  -5   8   1        8.62        5.83      2.03 o 
  -4   8   1        4.20        3.06      1.52 o 
  -3   8   1      177.77      179.65      4.45 o 
  -2   8   1       10.81       10.31      1.32 o 
  -1   8   1      143.78      138.89      3.16 o 
   0   8   1       19.31       17.12      2.10 o 
   1   8   1        4.56        4.02      0.92 o 
   2   8   1        5.41        4.16      1.02 o 
   3   8   1      220.94      216.00      4.76 o 
   4   8   1        0.03       -1.99      1.33 o 
   5   8   1        6.68        6.01      2.06 o 
  -5   9   1        0.74        1.24      2.49 o 
  -4   9   1       13.46       14.02      2.43 o 
  -3   9   1       47.75       55.68      3.15 o 
  -2   9   1       24.68       27.26      2.44 o 
  -1   9   1        3.75        2.15      1.17 o 
   0   9   1       20.70       23.45      1.78 o 
   1   9   1        0.95        0.28      0.84 o 
   2   9   1       11.85       15.17      1.53 o 
   3   9   1      172.09      178.39      4.01 o 
   4   9   1        0.99        2.20      1.67 o 
  -4  10   1       20.30       25.81      3.06 o 
  -3  10   1        0.26        0.75      1.39 o 
  -2  10   1       79.59       90.67      3.83 o 
  -1  10   1       32.30       38.84      4.07 o 
   0  10   1       13.80       11.30      1.84 o 
   1  10   1        0.89        0.74      0.95 o 
   2  10   1      166.79      172.07      4.41 o 
   3  10   1       97.87       93.96      3.66 o 
   4  10   1        2.15       -0.89      1.59 o 
  -3  11   1       61.70       60.49      3.55 o 
  -2  11   1       26.97       24.27      2.36 o 
  -1  11   1       27.12       26.80      2.60 o 
   0  11   1       10.26        7.60      2.41 o 
   1  11   1        0.81       -2.63      1.75 o 
   2  11   1      190.67      189.20     11.42 o 
   3  11   1       27.27       30.16      4.02 o 
  -2  12   1       31.76       23.23      3.90 o 
  -1  12   1        5.61        4.46      3.14 o 
   0  12   1        1.16       -3.43      2.29 o 
   1  12   1        0.44       -1.15      2.30 o 
   2  12   1        0.05       -1.37      2.49 o 
  -6   0   2      222.81      239.87     10.87 o 
  -5   0   2      190.29      178.51      5.42 o 
  -4   0   2      315.59      343.75     10.47 o 
  -3   0   2      274.48      266.12      5.72 o 
  -2   0   2        3.73        3.75      1.12 o 
  -1   0   2     2746.68     2718.85     28.80 o 
   0   0   2       73.59       57.96      1.37 o 
   1   0   2      312.40      308.02      3.62 o 
   2   0   2      425.09      463.65     10.65 o 
   3   0   2       18.41       14.11      2.74 o 
   4   0   2       19.63       17.28      1.59 o 
   5   0   2      281.85      269.65     10.94 o 
   6   0   2      114.97      119.40      8.13 o 
  -6   1   2        0.53        2.14      2.12 o 
  -5   1   2      681.78      688.96      9.74 o 
  -4   1   2       63.22       57.53      2.22 o 
  -3   1   2       66.05       65.60      2.04 o 
  -2   1   2       55.32       57.81      1.31 o 
  -1   1   2      920.23      867.07      7.04 o 
   0   1   2     1444.24     1443.87     11.13 o 
   1   1   2     2308.13     2068.18     15.62 o 
   2   1   2       39.51       36.21      2.82 o 
   3   1   2       23.86       22.04      1.11 o 
   4   1   2      167.70      149.59      5.24 o 
   5   1   2        2.61        0.19      2.79 o 
   6   1   2        0.47        1.19      2.14 o 
  -6   2   2        8.78        8.61      2.05 o 
  -5   2   2      343.91      336.86      6.17 o 
  -4   2   2       34.22       36.95      1.82 o 
  -3   2   2      597.77      613.32      6.81 o 
  -2   2   2      112.68      112.64      2.27 o 
  -1   2   2      234.47      227.58      3.58 o 
   0   2   2    10598.71    11090.10     65.88 o 
   1   2   2        5.76        6.65      0.60 o 
   2   2   2      352.30      327.11      4.30 o 
   3   2   2      345.61      354.71      4.85 o 
   4   2   2       68.66       68.19      5.98 o 
   5   2   2      141.56      148.28      5.80 o 
   6   2   2       21.94       21.45      4.53 o 
  -6   3   2        1.47       -1.42      1.77 o 
  -5   3   2      189.95      179.74      4.44 o 
  -4   3   2       59.54       51.76      2.02 o 
  -3   3   2       23.10       28.26      1.42 o 
  -2   3   2       75.23       72.72      1.73 o 
  -1   3   2     2549.27     2540.33     23.24 o 
   0   3   2      166.27      147.37      1.66 o 
   1   3   2       36.51       32.14      1.10 o 
   2   3   2      231.11      235.79      3.66 o 
   3   3   2       73.76       72.56      2.17 o 
   4   3   2      125.49      125.22     12.04 o 
   5   3   2        9.70       13.20      2.55 o 
   6   3   2        0.86        2.17      2.06 o 
  -6   4   2        4.15        4.75      2.57 o 
  -5   4   2        0.58        2.20      1.55 o 
  -4   4   2       93.16      105.51      2.66 o 
  -3   4   2      191.44      215.00      3.31 o 
  -2   4   2       18.91       13.51      1.38 o 
  -1   4   2      240.33      222.56      4.92 o 
   0   4   2       41.56       40.42      1.09 o 
   1   4   2       52.55       53.37      1.45 o 
   2   4   2     1227.78     1241.60     10.08 o 
   3   4   2       38.03       37.20      2.13 o 
   4   4   2       55.72       44.18      3.59 o 
   5   4   2       20.57       21.05      2.92 o 
   6   4   2        0.01        2.20      2.03 o 
  -6   5   2        1.39        2.91      1.81 o 
  -5   5   2       86.92       84.19      4.20 o 
  -4   5   2      259.06      251.01      4.18 o 
  -3   5   2        2.88        3.27      0.81 o 
  -2   5   2      150.51      160.54      3.82 o 
  -1   5   2      407.77      405.31      4.80 o 
   0   5   2      113.61      120.63      1.87 o 
   1   5   2       73.33       76.92      1.66 o 
   2   5   2       75.38       70.89      1.97 o 
   3   5   2       44.55       44.77      1.88 o 
   4   5   2       35.50       32.33      3.23 o 
   5   5   2       93.24       95.87      4.10 o 
   6   5   2        8.34        8.08      5.11 o 
  -6   6   2        0.18       -1.43      1.71 o 
  -5   6   2       25.42       25.54      2.94 o 
  -4   6   2      248.69      238.50      5.11 o 
  -3   6   2        5.13        3.25      1.15 o 
  -2   6   2       20.66       21.54      2.43 o 
  -1   6   2        0.00        0.44      0.81 o 
   0   6   2      597.11      618.77      5.47 o 
   1   6   2       72.49       72.74      1.78 o 
   2   6   2       74.41       78.25      3.03 o 
   3   6   2       57.01       54.74      3.05 o 
   4   6   2       22.77       23.63      2.26 o 
   5   6   2        0.52        1.61      1.56 o 
   6   6   2       22.44       15.77      3.30 o 
  -5   7   2        5.06        3.91      1.92 o 
  -4   7   2       67.01       61.86      3.15 o 
  -3   7   2        7.69        8.66      2.09 o 
  -2   7   2       89.06       90.83      2.60 o 
  -1   7   2       42.37       46.22      1.94 o 
   0   7   2       55.39       59.30      1.98 o 
   1   7   2       25.99       30.57      1.47 o 
   2   7   2      170.53      174.11      3.08 o 
   3   7   2       27.08       27.04      2.04 o 
   4   7   2        6.91        5.97      1.79 o 
   5   7   2        6.42        5.31      2.49 o 
  -5   8   2        0.23        0.31      1.62 o 
  -4   8   2        0.03       -0.55      1.22 o 
  -3   8   2       10.25       12.66      2.28 o 
  -2   8   2       38.52       41.38      2.18 o 
  -1   8   2       89.25       92.98      3.63 o 
   0   8   2      107.11      114.82      3.08 o 
   1   8   2        1.54        1.55      0.79 o 
   2   8   2        4.85        4.00      1.40 o 
   3   8   2      139.63      141.40      3.91 o 
   4   8   2       41.45       40.53      3.34 o 
   5   8   2        0.41        3.21      2.73 o 
  -5   9   2        5.38        4.60      2.08 o 
  -4   9   2       14.73       17.44      2.19 o 
  -3   9   2       12.49       12.89      2.60 o 
  -2   9   2       51.46       53.30      3.91 o 
  -1   9   2       83.69       81.43      3.34 o 
   0   9   2       42.30       39.99      2.44 o 
   1   9   2        5.25        4.11      0.99 o 
   2   9   2       13.41       16.18      1.46 o 
   3   9   2       56.28       57.28      3.43 o 
   4   9   2        0.14       -1.00      1.47 o 
  -4  10   2        0.04       -2.86      3.15 o 
  -3  10   2       10.38        9.06      2.65 o 
  -2  10   2        0.97        2.18      1.43 o 
  -1  10   2        1.02        2.06      1.41 o 
   0  10   2        3.55        3.01      2.31 o 
   1  10   2        6.49       10.52      1.72 o 
   2  10   2      100.69      113.26      3.50 o 
   3  10   2        1.81        2.04      1.27 o 
   4  10   2        6.30        3.77      2.16 o 
  -3  11   2        5.59        4.90      1.75 o 
  -2  11   2        2.51        1.72      1.63 o 
  -1  11   2        0.00       -1.94      1.29 o 
   0  11   2        5.26        4.19      4.98 o 
   1  11   2        7.99        6.88      1.68 o 
   2  11   2       17.87       18.50      3.46 o 
   3  11   2        4.90        4.96      4.52 o 
  -2  12   2        0.01        0.92      1.59 o 
  -1  12   2        3.88        2.96      3.54 o 
   0  12   2        2.74        1.03      2.68 o 
   1  12   2        6.81        8.42      3.06 o 
   2  12   2       19.28       17.00      5.86 o 
  -6   1   3      190.00      199.47      9.97 o 
  -5   1   3       97.18      104.62      2.97 o 
  -4   1   3       33.45       35.19      2.42 o 
  -3   1   3        0.47        3.66      2.10 o 
  -2   1   3      701.58      685.74      5.92 o 
  -1   1   3     6739.69     7021.35     45.90 o 
   0   1   3     2227.23     2204.32     19.15 o 
   1   1   3      146.78      134.53      2.39 o 
   2   1   3       34.33       38.10      2.29 o 
   3   1   3     1407.71     1458.48     19.34 o 
   4   1   3       77.46       69.59      3.85 o 
   5   1   3        2.73        3.05      2.07 o 
   6   1   3       25.45       29.84      5.03 o 
  -6   2   3        0.41        2.87      1.68 o 
  -5   2   3      103.53      108.98      3.73 o 
  -4   2   3       87.76       86.26      2.39 o 
  -3   2   3      168.21      191.12      3.54 o 
  -2   2   3     1326.12     1349.45     11.53 o 
  -1   2   3    14358.18    15315.56    113.03 o 
   0   2   3     3765.25     3780.56     28.26 o 
   1   2   3      143.26      136.85      3.24 o 
   2   2   3      182.13      198.07      3.59 o 
   3   2   3       14.82       12.38      1.94 o 
   4   2   3      112.07      102.04      4.56 o 
   5   2   3      365.98      351.17     20.13 o 
   6   2   3       15.59       13.47      2.81 o 
  -6   3   3        6.02        4.59      1.92 o 
  -5   3   3        6.04        5.30      1.24 o 
  -4   3   3       37.33       40.61      1.94 o 
  -3   3   3      225.71      218.72      3.28 o 
  -2   3   3       34.54       29.94      1.14 o 
  -1   3   3      167.67      159.82      3.21 o 
   0   3   3      145.77      140.34      1.89 o 
   1   3   3        2.36        2.16      0.81 o 
   2   3   3      151.88      160.38      3.53 o 
   3   3   3       35.11       41.65      3.06 o 
   4   3   3      116.91      100.91      4.61 o 
   5   3   3        1.21        0.78      1.86 o 
   6   3   3       20.34       20.57      3.44 o 
  -6   4   3        0.30       -0.90      1.44 o 
  -5   4   3      190.09      186.90      4.55 o 
  -4   4   3        7.23        7.18      1.08 o 
  -3   4   3        1.44        0.26      0.61 o 
  -2   4   3      854.25      812.98      9.98 o 
  -1   4   3     1442.45     1475.63     12.34 o 
   0   4   3      825.23      813.57      5.99 o 
   1   4   3       51.81       51.61      2.18 o 
   2   4   3      199.35      206.84      3.04 o 
   3   4   3        9.11        9.66      1.21 o 
   4   4   3       46.84       47.59     12.79 o 
   5   4   3        0.12        5.45      2.19 o 
   6   4   3        6.26        7.89      2.51 o 
  -6   5   3        0.06        1.28      1.74 o 
  -5   5   3        0.37        2.87      2.39 o 
  -4   5   3        7.82        5.98      1.78 o 
  -3   5   3      187.77      195.26      4.11 o 
  -2   5   3     2181.11     2086.79     21.21 o 
  -1   5   3      158.64      172.29      5.93 o 
   0   5   3      190.81      186.32      2.62 o 
   1   5   3        1.81        1.68      0.62 o 
   2   5   3       48.30       49.46      1.70 o 
   3   5   3      136.98      132.20      3.04 o 
   4   5   3        1.40       -1.85      1.91 o 
   5   5   3        1.64        6.04      2.24 o 
   6   5   3        0.61        1.86      1.73 o 
  -6   6   3        9.47        6.55      2.30 o 
  -5   6   3       67.47       60.96      4.20 o 
  -4   6   3        1.25       -0.62      1.15 o 
  -3   6   3       37.00       34.73      2.25 o 
  -2   6   3      264.03      275.66      5.47 o 
  -1   6   3      118.05      113.93      3.11 o 
   0   6   3       98.57      103.85      1.94 o 
   1   6   3      103.42      107.07      2.10 o 
   2   6   3       33.41       36.10      1.75 o 
   3   6   3       88.81       89.10      2.82 o 
   4   6   3        3.17        3.61      1.60 o 
   5   6   3       11.99       14.72      2.35 o 
  -5   7   3        3.91        3.31      1.86 o 
  -4   7   3       28.08       22.29      2.17 o 
  -3   7   3        1.98       -0.13      1.21 o 
  -2   7   3       67.37       66.02      2.25 o 
  -1   7   3      239.89      253.89      3.95 o 
   0   7   3       51.94       48.88      1.62 o 
   1   7   3        0.27        0.03      0.62 o 
   2   7   3       66.63       67.00      2.03 o 
   3   7   3      133.52      131.85      3.55 o 
   4   7   3        9.94        9.50      2.54 o 
   5   7   3       25.62       25.35      3.61 o 
  -5   8   3       24.97       23.11      3.01 o 
  -4   8   3        0.12       -0.19      1.17 o 
  -3   8   3       19.90       17.99      1.96 o 
  -2   8   3      142.60      137.06      4.33 o 
  -1   8   3        0.27        0.28      1.09 o 
   0   8   3       88.66       80.12      3.54 o 
   1   8   3        9.15       11.92      1.48 o 
   2   8   3       87.19       92.21      2.72 o 
   3   8   3      316.50      307.71      6.35 o 
   4   8   3        1.90        0.65      2.13 o 
   5   8   3        0.01        1.39      2.27 o 
  -5   9   3       22.61       23.91      3.69 o 
  -4   9   3        0.16        0.52      1.40 o 
  -3   9   3      208.18      208.40      5.14 o 
  -2   9   3       61.58       57.42      5.56 o 
  -1   9   3       17.16       19.38      2.70 o 
   0   9   3       95.09       98.60      5.83 o 
   1   9   3        0.00       -0.33      1.04 o 
   2   9   3      212.90      215.26      3.81 o 
   3   9   3        3.04        3.05      1.46 o 
   4   9   3        1.64        1.23      1.65 o 
  -4  10   3        1.15       -1.59      1.41 o 
  -3  10   3        1.29        0.86      1.46 o 
  -2  10   3       63.57       61.55      3.72 o 
  -1  10   3       43.93       44.95      3.18 o 
   0  10   3        7.75        8.21      1.81 o 
   1  10   3       19.60       24.84      2.76 o 
   2  10   3        8.91        9.85      2.42 o 
   3  10   3        0.30       -2.93      1.95 o 
   4  10   3        0.48        1.39      2.45 o 
  -3  11   3       48.98       48.66      3.34 o 
  -2  11   3       13.49       11.57      2.19 o 
  -1  11   3       10.17       11.79      2.01 o 
   0  11   3        3.05        0.01      1.71 o 
   1  11   3        4.31        3.34      1.79 o 
   2  11   3        4.75        4.54      1.96 o 
   3  11   3        1.80       -2.41      4.02 o 
  -2  12   3        1.19        1.56      1.64 o 
  -1  12   3       14.47       11.40      5.47 o 
   0  12   3        0.24        1.57      3.12 o 
   1  12   3        0.26       -1.20      2.91 o 
   2  12   3        7.72        9.74      5.07 o 
  -6   0   4       79.00       88.09      5.37 o 
  -5   0   4       33.45       36.29      2.71 o 
  -4   0   4       50.81       53.04      3.08 o 
  -3   0   4      144.08      145.21      5.17 o 
  -2   0   4     1068.33     1026.30     13.20 o 
  -1   0   4     2673.10     2693.53     39.88 o 
   0   0   4     4878.06     4700.93     48.81 o 
   1   0   4      272.05      238.38      4.39 o 
   2   0   4      727.63      685.14     14.68 o 
   3   0   4      629.26      693.18     16.23 o 
   4   0   4        3.32       -1.94      1.87 o 
   5   0   4        0.23        1.76      2.57 o 
   6   0   4       16.17       13.11      4.11 o 
  -6   1   4        6.17        4.74      1.62 o 
  -5   1   4      107.90      116.75      3.10 o 
  -4   1   4        3.18        3.74      0.86 o 
  -3   1   4        0.90        1.10      0.64 o 
  -2   1   4       34.21       32.72      1.09 o 
  -1   1   4      432.80      428.21      3.93 o 
   0   1   4      149.77      147.81      3.35 o 
   1   1   4     1473.24     1468.41     33.81 o 
   2   1   4     2041.56     2113.22     19.73 o 
   3   1   4        0.10       -1.37      1.13 o 
   4   1   4       43.70       48.47      3.77 o 
   5   1   4        0.75       -0.62      1.69 o 
   6   1   4        3.66        6.71      2.40 o 
  -6   2   4       13.46       13.90      3.23 o 
  -5   2   4        7.10        7.54      1.31 o 
  -4   2   4       31.43       34.02      2.15 o 
  -3   2   4      514.00      558.88      5.81 o 
  -2   2   4       16.86       17.86      0.82 o 
  -1   2   4     2056.16     2039.74     14.29 o 
   0   2   4     2606.11     2560.12     22.65 o 
   1   2   4      550.21      526.07      6.36 o 
   2   2   4     1346.82     1432.88     17.52 o 
   3   2   4       77.53       71.64      3.50 o 
   4   2   4       15.84       13.13      2.43 o 
   5   2   4       49.41       44.10      5.50 o 
   6   2   4       25.35       23.18      3.32 o 
  -6   3   4        0.29        0.68      1.58 o 
  -5   3   4      260.25      262.26      5.39 o 
  -4   3   4        4.57        5.22      1.43 o 
  -3   3   4       88.34       87.36      2.10 o 
  -2   3   4     1918.96     1979.48     19.73 o 
  -1   3   4        2.34        2.49      0.84 o 
   0   3   4     1283.22     1275.14     12.55 o 
   1   3   4      269.60      257.94      4.22 o 
   2   3   4      285.85      297.70      4.94 o 
   3   3   4        0.03       -0.38      1.69 o 
   4   3   4       22.26       25.41      2.98 o 
   5   3   4      158.41      153.10      6.17 o 
   6   3   4        4.55        8.52      2.56 o 
  -6   4   4        6.77        8.27      2.12 o 
  -5   4   4        2.07        3.49      1.42 o 
  -4   4   4        4.48        3.43      1.35 o 
  -3   4   4      222.77      221.45      5.18 o 
  -2   4   4       58.39       46.51      4.47 o 
  -1   4   4      341.05      336.93      3.99 o 
   0   4   4       12.05       16.98      1.20 o 
   1   4   4      262.61      285.99      5.88 o 
   2   4   4      294.59      307.70      8.56 o 
   3   4   4       14.09       10.48      2.05 o 
   4   4   4       49.52       54.65      4.06 o 
   5   4   4       10.33       21.82      3.55 o 
   6   4   4        5.77        2.01      2.14 o 
  -6   5   4        7.63        8.05      2.28 o 
  -5   5   4        4.62        4.23      2.32 o 
  -4   5   4        4.70        3.34      1.54 o 
  -3   5   4      173.19      185.48      4.65 o 
  -2   5   4      245.39      246.70      5.03 o 
  -1   5   4       81.30       79.58      2.24 o 
   0   5   4      207.99      232.52      2.69 o 
   1   5   4       34.02       37.92      1.44 o 
   2   5   4      131.16      132.70      6.40 o 
   3   5   4        0.00       -2.06      1.37 o 
   4   5   4        5.45        8.09      2.22 o 
   5   5   4        1.21       -1.25      1.83 o 
   6   5   4        1.91        4.43      2.39 o 
  -6   6   4        1.62        0.63      2.43 o 
  -5   6   4       10.11        8.64      1.91 o 
  -4   6   4       46.97       45.78      3.20 o 
  -3   6   4       12.57        9.09      1.83 o 
  -2   6   4        1.64        2.52      1.10 o 
  -1   6   4        5.11        3.76      0.57 o 
   0   6   4      174.32      189.00      2.56 o 
   1   6   4      106.30      118.65      2.46 o 
   2   6   4      501.10      491.04      6.48 o 
   3   6   4        5.53        4.16      1.27 o 
   4   6   4       21.02       27.18      2.67 o 
   5   6   4        1.57        1.80      1.60 o 
  -5   7   4        4.31        3.07      3.49 o 
  -4   7   4       23.23       22.12      2.19 o 
  -3   7   4       40.83       36.48      2.77 o 
  -2   7   4       23.61       24.04      2.18 o 
  -1   7   4       68.49       69.97      2.39 o 
   0   7   4        0.30       -0.47      0.56 o 
   1   7   4       81.97       85.27      2.18 o 
   2   7   4       19.33       18.28      1.50 o 
   3   7   4      155.03      146.34      4.61 o 
   4   7   4        9.32       11.38      2.69 o 
   5   7   4        2.70        4.83      1.88 o 
  -5   8   4        0.05       -1.57      1.67 o 
  -4   8   4        1.55        3.18      1.42 o 
  -3   8   4        9.40       10.32      1.86 o 
  -2   8   4      234.58      232.40      5.65 o 
  -1   8   4       98.08       96.71      3.00 o 
   0   8   4       26.51       26.85      2.28 o 
   1   8   4        2.32        1.43      0.81 o 
   2   8   4      129.66      130.50      3.67 o 
   3   8   4       30.13       35.41      3.02 o 
   4   8   4        0.11        0.11      1.95 o 
   5   8   4        1.72        2.02      2.54 o 
  -4   9   4        4.55        4.36      1.58 o 
  -3   9   4      112.52      108.34      5.77 o 
  -2   9   4        0.02       -1.63      2.15 o 
  -1   9   4       25.65       28.08      2.50 o 
   0   9   4        5.74        6.51      1.67 o 
   1   9   4       40.98       44.95      3.11 o 
   2   9   4      311.71      325.82      7.17 o 
   3   9   4       23.75       30.36      2.42 o 
   4   9   4        0.90        1.46      2.05 o 
  -4  10   4        0.34       -0.82      1.42 o 
  -3  10   4        5.40        4.90      1.82 o 
  -2  10   4       81.29       73.90      3.93 o 
  -1  10   4       10.78       11.59      2.00 o 
   0  10   4        0.36       -0.04      1.53 o 
   1  10   4       31.37       38.19      3.10 o 
   2  10   4       61.01       67.12      4.08 o 
   3  10   4        2.01        0.29      2.53 o 
  -3  11   4       21.98       26.68      2.92 o 
  -2  11   4       10.34        8.54      2.01 o 
  -1  11   4        5.55        5.23      1.77 o 
   0  11   4        5.55        6.73      2.21 o 
   1  11   4        9.09        6.61      2.04 o 
   2  11   4        6.84        5.88      2.12 o 
   3  11   4        1.44       -1.97      3.65 o 
  -2  12   4       22.91       25.44      3.03 o 
  -1  12   4        0.00       -2.33      2.77 o 
   0  12   4        0.92        1.78      3.67 o 
   1  12   4      126.36      136.42      6.15 o 
   2  12   4       50.03       51.43      5.37 o 
  -6   1   5      225.07      234.56      5.47 o 
  -5   1   5       16.40       16.72      1.81 o 
  -4   1   5        4.56        4.19      0.85 o 
  -3   1   5        1.25        1.49      0.55 o 
  -2   1   5       26.95       26.05      1.21 o 
  -1   1   5      101.71      109.01      2.46 o 
   0   1   5     4413.88     4427.28     39.49 o 
   1   1   5      170.37      153.24      5.30 o 
   2   1   5       73.87       77.64      2.19 o 
   3   1   5       13.62       20.02      4.58 o 
   4   1   5       23.74       31.48      3.81 o 
   5   1   5       65.03       65.94      7.04 o 
   6   1   5        0.32        1.42      1.98 o 
  -6   2   5      116.15      119.77      4.84 o 
  -5   2   5       14.25       18.12      1.92 o 
  -4   2   5        0.03        0.96      0.60 o 
  -3   2   5        3.52        2.60      0.94 o 
  -2   2   5      367.28      390.23      3.64 o 
  -1   2   5      215.72      207.51      2.45 o 
   0   2   5     1418.47     1395.37     13.55 o 
   1   2   5      181.00      168.54      6.73 o 
   2   2   5       38.90       36.72      1.84 o 
   3   2   5        7.62        5.13      1.63 o 
   4   2   5      367.31      368.82      8.88 o 
   5   2   5        0.33        0.70      1.95 o 
   6   2   5        4.05        8.58      2.55 o 
  -6   3   5        9.90       10.80      2.27 o 
  -5   3   5      122.13      125.13      5.00 o 
  -4   3   5       22.09       23.94      1.57 o 
  -3   3   5        2.59        2.22      0.73 o 
  -2   3   5        1.82        1.82      0.75 o 
  -1   3   5      276.99      265.30      9.25 o 
   0   3   5      471.50      451.76      5.83 o 
   1   3   5     1620.59     1632.86     16.21 o 
   2   3   5       85.65       82.74      4.70 o 
   3   3   5        0.56        0.55      1.00 o 
   4   3   5      199.92      191.71      7.30 o 
   5   3   5        0.23        5.08      2.23 o 
   6   3   5        0.56       -0.24      2.00 o 
  -6   4   5        0.73        1.64      1.68 o 
  -5   4   5      209.47      199.58      4.89 o 
  -4   4   5       13.21       12.02      1.83 o 
  -3   4   5        7.98        8.15      0.77 o 
  -2   4   5      980.66      963.77      9.53 o 
  -1   4   5      530.39      511.39      5.43 o 
   0   4   5      453.28      499.64      5.19 o 
   1   4   5      135.60      127.76      3.86 o 
   2   4   5      124.85      124.19      3.42 o 
   3   4   5        8.05        5.61      1.36 o 
   4   4   5        5.38        0.12      1.81 o 
   5   4   5      405.72      385.30     18.90 o 
   6   4   5        0.17        2.42      2.17 o 
  -6   5   5       30.36       30.37      3.29 o 
  -5   5   5        1.61       -1.60      1.16 o 
  -4   5   5        0.14       -0.90      1.03 o 
  -3   5   5        5.95        7.60      1.53 o 
  -2   5   5      196.61      192.80      6.91 o 
  -1   5   5      334.26      359.92      5.54 o 
   0   5   5        1.26        1.76      0.62 o 
   1   5   5      137.94      135.87      2.87 o 
   2   5   5        8.99        7.04      1.76 o 
   3   5   5        2.00        1.86      1.33 o 
   4   5   5      141.96      122.63     10.18 o 
   5   5   5      108.65      122.14     12.04 o 
  -6   6   5        2.48        1.65      1.85 o 
  -5   6   5        7.85        8.58      1.81 o 
  -4   6   5        0.16       -0.31      1.12 o 
  -3   6   5        2.83        1.65      1.23 o 
  -2   6   5       92.32       83.17      3.49 o 
  -1   6   5       65.11       65.72      2.13 o 
   0   6   5        1.76        0.36      0.68 o 
   1   6   5       16.90       19.45      1.46 o 
   2   6   5       92.46       95.05      3.83 o 
   3   6   5      138.18      133.34      4.99 o 
   4   6   5       87.84       90.98      5.01 o 
   5   6   5        3.69        7.44      2.01 o 
  -5   7   5        2.08        1.52      1.52 o 
  -4   7   5        0.48       -1.51      1.21 o 
  -3   7   5       70.23       66.68      3.55 o 
  -2   7   5       63.41       64.80      5.22 o 
  -1   7   5       62.63       66.94      2.36 o 
   0   7   5        1.75        1.73      1.15 o 
   1   7   5       10.08        9.55      1.24 o 
   2   7   5       89.25       97.57      3.10 o 
   3   7   5        0.19        0.53      1.40 o 
   4   7   5       13.42        9.03      4.78 o 
   5   7   5        7.25        9.73      2.22 o 
  -5   8   5        1.84       -1.09      2.22 o 
  -4   8   5        3.99        4.10      1.53 o 
  -3   8   5       15.51       16.27      2.21 o 
  -2   8   5       44.70       45.86      4.25 o 
  -1   8   5       15.33       12.34      2.63 o 
   0   8   5       97.55      102.61      4.30 o 
   1   8   5       36.33       37.31      2.75 o 
   2   8   5        0.03       -0.63      1.09 o 
   3   8   5       15.55       16.16      2.29 o 
   4   8   5        0.00       -0.08      2.45 o 
  -4   9   5        0.00        0.12      1.36 o 
  -3   9   5        8.71       11.49      2.01 o 
  -2   9   5       13.53       11.82      1.98 o 
  -1   9   5       16.68       18.92      2.25 o 
   0   9   5       54.57       58.05      3.31 o 
   1   9   5       50.76       62.36      3.59 o 
   2   9   5        7.86        8.24      1.96 o 
   3   9   5        0.34        1.69      1.65 o 
   4   9   5        2.52        1.54      2.16 o 
  -4  10   5        6.39        6.11      1.82 o 
  -3  10   5        4.28        3.58      1.68 o 
  -2  10   5        6.62        5.83      1.80 o 
  -1  10   5        1.22        0.45      1.37 o 
   0  10   5        2.09        1.69      1.72 o 
   1  10   5       23.65       33.57      2.94 o 
   2  10   5       22.90       19.98      2.61 o 
   3  10   5        1.89        1.74      1.82 o 
  -3  11   5       14.83       10.38      2.20 o 
  -2  11   5        6.67        6.17      1.87 o 
  -1  11   5        3.11        1.74      1.89 o 
   0  11   5       17.34       10.07      2.58 o 
   1  11   5       91.87      108.96      5.54 o 
   2  11   5       10.11       11.69      2.43 o 
  -2  12   5        7.50       10.17      2.24 o 
  -1  12   5        0.01        1.16      1.96 o 
   0  12   5        0.46       -0.11      2.01 o 
   1  12   5        6.29        9.25      2.76 o 
  -6   0   6        0.05        0.81      2.31 o 
  -5   0   6       59.88       56.75      2.88 o 
  -4   0   6       84.32       82.10      2.77 o 
  -3   0   6     2781.13     2882.99     27.06 o 
  -1   0   6       16.15       22.56      3.59 o 
   0   0   6       79.28       72.44      2.00 o 
   1   0   6       98.89       99.01      2.84 o 
   2   0   6     2163.40     2229.33     25.21 o 
   4   0   6       19.16       16.67      3.82 o 
   5   0   6        7.14        0.35      2.55 o 
   6   0   6        9.68       10.30      3.85 o 
  -6   1   6        9.10        8.99      1.42 o 
  -5   1   6       60.75       65.10      2.49 o 
  -4   1   6       67.52       73.15      1.98 o 
  -3   1   6       12.55       13.13      1.02 o 
  -2   1   6      464.49      481.55      5.00 o 
  -1   1   6        4.72        6.13      0.67 o 
   0   1   6      467.11      431.59      4.83 o 
   1   1   6        9.64        9.90      0.86 o 
   2   1   6       92.06       96.92      1.80 o 
   3   1   6       94.91       99.92      4.23 o 
   4   1   6       26.11       28.88      3.28 o 
   5   1   6        0.05        0.11      1.74 o 
   6   1   6       22.87       25.14      3.68 o 
  -6   2   6      147.29      148.93      5.03 o 
  -5   2   6        1.58        2.29      1.12 o 
  -4   2   6        2.03        1.39      0.76 o 
  -3   2   6       14.79       14.78      1.02 o 
  -2   2   6       22.62       24.69      1.22 o 
  -1   2   6      186.37      196.41      2.52 o 
   0   2   6        0.57        0.29      0.66 o 
   1   2   6       10.31       13.40      1.26 o 
   2   2   6        6.48        4.32      0.65 o 
   3   2   6        0.02       -0.06      0.90 o 
   4   2   6      187.40      187.96      6.43 o 
   5   2   6        0.28       -1.06      1.74 o 
   6   2   6        1.48        7.16      2.51 o 
  -6   3   6        4.53        3.97      1.58 o 
  -5   3   6       81.01       89.11      3.54 o 
  -4   3   6        9.47       10.11      1.33 o 
  -3   3   6        4.01        2.99      0.67 o 
  -2   3   6     1425.83     1485.35     13.27 o 
  -1   3   6       12.51       15.35      0.91 o 
   0   3   6      671.49      649.99      7.78 o 
   1   3   6       71.61       68.47      2.34 o 
   2   3   6      125.46      134.87      4.47 o 
   3   3   6       94.23       85.00      3.02 o 
   4   3   6      182.38      188.09      6.47 o 
   5   3   6       24.22       25.25      3.47 o 
   6   3   6        1.66        7.50      2.59 o 
  -6   4   6        2.60        6.18      1.76 o 
  -5   4   6       34.96       35.38      2.28 o 
  -4   4   6       38.31       39.12      2.16 o 
  -3   4   6       21.69       24.10      2.40 o 
  -2   4   6        2.86        2.03      0.72 o 
  -1   4   6      305.49      299.31      3.86 o 
   0   4   6      167.52      181.77      3.63 o 
   1   4   6      526.69      537.68      7.46 o 
   2   4   6       91.73      106.78      6.69 o 
   3   4   6       25.58       26.05      2.15 o 
   4   4   6       72.19       73.66      4.63 o 
   5   4   6       11.34       11.27      2.70 o 
  -6   5   6        6.94        6.04      2.19 o 
  -5   5   6        2.02        1.90      1.39 o 
  -4   5   6        0.05       -0.07      1.12 o 
  -3   5   6        0.63       -0.36      0.77 o 
  -2   5   6      398.27      403.14      7.02 o 
  -1   5   6       96.00       98.22      2.13 o 
   0   5   6      175.51      172.85      2.66 o 
   1   5   6      109.71      119.55      3.40 o 
   2   5   6      212.84      191.95      5.51 o 
   3   5   6        1.72        1.19      1.33 o 
   4   5   6       40.19       41.27      3.95 o 
   5   5   6       30.38       29.83      3.84 o 
  -6   6   6       18.40       16.26      2.84 o 
  -5   6   6        8.66        7.30      1.73 o 
  -4   6   6       24.73       26.49      3.32 o 
  -3   6   6      135.11      135.41      5.24 o 
  -2   6   6      224.56      217.05      5.24 o 
  -1   6   6       42.53       37.72      1.72 o 
   0   6   6       34.10       37.57      2.21 o 
   1   6   6      362.06      359.83      5.36 o 
   2   6   6        0.03       -0.93      1.43 o 
   3   6   6       52.96       56.23      3.56 o 
   4   6   6        6.53        9.23      2.43 o 
   5   6   6        0.17        1.71      2.26 o 
  -5   7   6        2.15        2.02      1.49 o 
  -4   7   6        0.53       -1.74      1.16 o 
  -3   7   6     1009.37      989.88     13.83 o 
  -2   7   6        0.95       -0.99      1.15 o 
  -1   7   6        7.39        7.57      2.38 o 
   0   7   6        3.03        2.57      1.18 o 
   1   7   6       29.65       31.52      1.89 o 
   2   7   6      489.20      478.32      6.95 o 
   3   7   6       44.28       37.96      2.95 o 
   4   7   6        1.11        2.27      2.06 o 
   5   7   6       21.47       28.94      3.08 o 
  -5   8   6        1.26        1.68      1.55 o 
  -4   8   6       26.52       23.43      2.41 o 
  -3   8   6       66.68       64.02      3.85 o 
  -2   8   6       80.16       77.43      3.71 o 
  -1   8   6       11.28        8.84      1.76 o 
   0   8   6       36.48       39.46      2.98 o 
   1   8   6       36.27       39.37      2.86 o 
   2   8   6        9.58       11.37      3.06 o 
   3   8   6      141.54      144.10      6.74 o 
   4   8   6        1.10        1.69      1.98 o 
  -4   9   6       29.98       22.34      2.47 o 
  -3   9   6        9.73        6.29      1.83 o 
  -2   9   6        0.58       -0.48      1.31 o 
  -1   9   6       10.59        6.87      1.74 o 
   0   9   6        4.80        6.85      2.14 o 
   1   9   6       14.73       15.98      2.24 o 
   2   9   6        0.63        0.85      1.56 o 
   3   9   6        0.11       -2.15      1.43 o 
   4   9   6        3.65       -0.51      3.52 o 
  -4  10   6       28.13       31.35      2.94 o 
  -3  10   6        0.21        0.20      1.50 o 
  -2  10   6        1.92        0.94      1.55 o 
  -1  10   6        0.01       -1.85      1.23 o 
   0  10   6        4.52        5.17      2.15 o 
   1  10   6       56.75       69.35      6.85 o 
   2  10   6       34.32       31.67      3.06 o 
   3  10   6        2.12        0.18      2.23 o 
  -3  11   6        0.70        0.57      1.58 o 
  -2  11   6        0.49        1.97      1.63 o 
  -1  11   6        0.18       -1.68      2.13 o 
   0  11   6        7.25        6.91      2.24 o 
   1  11   6       19.20       21.65      3.35 o 
   2  11   6        9.90       10.06      2.29 o 
  -1  12   6        4.23        5.41      2.32 o 
   0  12   6        0.01        1.08      2.04 o 
   1  12   6        8.61        7.74      3.42 o 
  -6   1   7        7.10        8.14      1.43 o 
  -5   1   7        7.20        9.77      1.30 o 
  -4   1   7       58.03       61.06      2.11 o 
  -3   1   7       59.65       65.22      2.23 o 
  -2   1   7        1.48        1.35      0.63 o 
  -1   1   7       15.72       15.73      1.00 o 
   0   1   7     1024.35     1021.23      8.35 o 
   1   1   7       25.24       24.20      1.26 o 
   2   1   7       22.15       28.34      2.03 o 
   3   1   7        1.28        1.61      2.15 o 
   4   1   7       98.90       95.44      6.82 o 
   5   1   7       12.87       12.71      2.65 o 
   6   1   7        0.55        1.03      2.01 o 
  -6   2   7        1.55        1.32      1.21 o 
  -5   2   7        1.73        0.29      0.85 o 
  -4   2   7       60.23       63.81      2.03 o 
  -3   2   7        0.68        1.12      0.66 o 
  -2   2   7        6.73        8.14      0.84 o 
  -1   2   7      104.86      105.84      2.27 o 
   0   2   7       15.16       12.11      1.32 o 
   1   2   7       22.94       30.56      2.21 o 
   2   2   7       55.65       55.92      1.63 o 
   3   2   7       28.33       24.12      1.88 o 
   4   2   7       65.33       65.37      4.70 o 
   5   2   7       75.06       63.53      5.09 o 
   6   2   7        0.00        3.24      2.36 o 
  -6   3   7        2.86        5.20      1.40 o 
  -5   3   7      121.84      126.88      3.48 o 
  -4   3   7        0.52       -0.40      0.90 o 
  -3   3   7      159.95      157.53      2.33 o 
  -2   3   7        0.52        1.16      0.96 o 
  -1   3   7      196.96      203.50      3.06 o 
   0   3   7      686.66      708.26      8.55 o 
   1   3   7      410.12      450.19      6.60 o 
   2   3   7        7.60        8.25      1.42 o 
   3   3   7        8.79       11.66      2.35 o 
   4   3   7       14.46       11.89      2.56 o 
   5   3   7        0.15        0.14      1.82 o 
  -6   4   7       35.92       31.59      5.10 o 
  -5   4   7        0.76        0.80      1.10 o 
  -4   4   7        2.09        1.04      1.04 o 
  -3   4   7       73.75       77.32      2.52 o 
  -2   4   7      111.65      108.05      2.40 o 
  -1   4   7     1741.91     1683.80     14.70 o 
   0   4   7      717.69      745.75     10.83 o 
   1   4   7        5.38        4.49      1.13 o 
   2   4   7       55.51       52.76      5.50 o 
   3   4   7        6.93        7.83      2.42 o 
   4   4   7      290.82      267.88      8.07 o 
   5   4   7        2.19        4.91      2.37 o 
  -6   5   7        1.26        4.82      2.04 o 
  -5   5   7       15.55       17.53      2.15 o 
  -4   5   7       69.60       62.62      4.25 o 
  -3   5   7       51.59       58.44      3.40 o 
  -2   5   7       11.53       13.00      1.74 o 
  -1   5   7        0.16       -0.53      0.68 o 
   0   5   7      150.62      146.40      2.49 o 
   1   5   7      213.93      237.40      6.13 o 
   2   5   7      123.26      118.03      4.56 o 
   3   5   7        7.46        7.28      1.66 o 
   4   5   7        0.14        1.94      2.04 o 
   5   5   7       92.73      104.80      7.28 o 
  -5   6   7        0.64       -1.91      1.27 o 
  -4   6   7       30.38       24.97      2.57 o 
  -3   6   7       11.78       13.91      2.03 o 
  -2   6   7      126.51      113.14      5.45 o 
  -1   6   7       72.10       74.77      3.20 o 
   0   6   7      526.84      522.22      7.66 o 
   1   6   7       63.62       58.62      2.28 o 
   2   6   7       27.78       30.54      3.01 o 
   3   6   7       59.30       57.66      4.63 o 
   4   6   7        0.02       -1.04      1.86 o 
   5   6   7       43.15       40.56      5.17 o 
  -5   7   7        1.37       -0.32      1.39 o 
  -4   7   7        3.22        3.61      1.59 o 
  -3   7   7       17.50       17.48      2.27 o 
  -2   7   7       32.52       33.20      3.34 o 
  -1   7   7        0.00        0.00      1.15 o 
   0   7   7       31.48       31.17      2.25 o 
   1   7   7       63.89       66.66      3.44 o 
   2   7   7       78.42       77.59      2.92 o 
   3   7   7        0.35       -0.63      1.38 o 
   4   7   7        4.32        6.91      2.30 o 
  -5   8   7        9.02        4.81      1.81 o 
  -4   8   7       66.03       56.48      3.92 o 
  -3   8   7       70.22       63.42      3.92 o 
  -2   8   7        1.46       -1.24      1.22 o 
  -1   8   7        6.68        6.69      1.74 o 
   0   8   7      198.58      211.03      6.71 o 
   1   8   7       46.19       48.59      3.67 o 
   2   8   7        2.21        2.47      1.55 o 
   3   8   7        0.00       -0.79      1.80 o 
   4   8   7        2.82        7.83      4.00 o 
  -4   9   7        3.95        2.16      1.68 o 
  -3   9   7       11.07        9.53      2.06 o 
  -2   9   7        0.67       -0.91      1.32 o 
  -1   9   7        5.10        1.29      3.19 o 
   0   9   7        4.50        3.99      2.01 o 
   1   9   7       53.05       55.01      4.01 o 
   2   9   7        0.50        1.41      1.54 o 
   3   9   7        2.45        0.38      1.70 o 
  -3  10   7        8.75        7.61      2.08 o 
  -2  10   7        0.75       -1.85      1.80 o 
  -1  10   7       21.67       19.44      3.07 o 
   0  10   7       82.69       89.08      5.30 o 
   1  10   7        1.44        0.90      2.01 o 
   2  10   7        4.53        6.24      2.16 o 
   3  10   7        0.23       -0.96      1.64 o 
  -2  11   7        0.05       -1.16      1.37 o 
  -1  11   7       23.58       21.29      3.38 o 
   0  11   7       11.78       13.63      2.82 o 
   1  11   7      100.29      101.67      5.53 o 
   2  11   7        0.00        0.20      2.01 o 
   0  12   7        5.41        5.21      2.33 o 
  -6   0   8       14.06       13.91      2.25 o 
  -5   0   8        2.28        1.79      1.25 o 
  -4   0   8       21.41       23.55      1.92 o 
  -3   0   8        2.74        2.28      1.05 o 
  -2   0   8        0.85        0.86      0.79 o 
  -1   0   8      665.36      649.26     13.99 o 
   0   0   8       58.98       59.19      2.16 o 
   1   0   8        7.37        8.64      1.33 o 
   2   0   8      101.08      101.35      3.13 o 
   3   0   8     1135.11     1118.28     24.68 o 
   4   0   8        3.61       -0.63      2.46 o 
   5   0   8       23.53       30.23      5.28 o 
  -6   1   8        1.27        1.25      1.22 o 
  -5   1   8       21.25       24.15      1.73 o 
  -4   1   8        0.02        0.30      0.71 o 
  -3   1   8      144.42      148.18      2.96 o 
  -2   1   8       73.72       74.10      2.13 o 
  -1   1   8      102.21      104.12      2.42 o 
   0   1   8      211.56      218.43      3.41 o 
   1   1   8      431.10      416.20      5.16 o 
   2   1   8        0.14       -0.13      0.58 o 
   3   1   8        9.83       11.88      2.79 o 
   4   1   8        9.87       15.27      3.02 o 
   5   1   8        0.85        0.91      1.93 o 
  -6   2   8        0.00       -0.57      1.12 o 
  -5   2   8       41.55       40.05      2.41 o 
  -4   2   8        1.82        1.12      0.88 o 
  -3   2   8      352.71      379.89      4.28 o 
  -2   2   8       66.00       63.30      1.91 o 
  -1   2   8      787.06      761.11      7.91 o 
   0   2   8      196.41      226.61      4.42 o 
   1   2   8       18.35       15.31      1.47 o 
   2   2   8       19.69       25.38      1.37 o 
   3   2   8      326.14      328.51      8.25 o 
   4   2   8       31.62       30.22      3.58 o 
   5   2   8        9.44       10.34      3.40 o 
  -6   3   8       33.41       29.09      3.86 o 
  -5   3   8       18.41       23.59      2.01 o 
  -4   3   8       21.44       22.51      1.92 o 
  -3   3   8        7.81        9.59      1.07 o 
  -2   3   8        8.57        7.65      0.83 o 
  -1   3   8      760.16      781.08     10.26 o 
   0   3   8      245.12      231.73      4.37 o 
   1   3   8       56.23       45.27      2.19 o 
   2   3   8        0.17       -0.35      0.92 o 
   3   3   8       14.39       14.70      2.09 o 
   4   3   8      370.50      337.49      9.13 o 
   5   3   8       12.64       11.07      2.73 o 
  -6   4   8        0.04       -1.52      1.42 o 
  -5   4   8        3.22        2.63      1.40 o 
  -4   4   8       10.10        7.86      1.74 o 
  -3   4   8        6.67        6.61      1.68 o 
  -2   4   8       36.32       42.20      1.73 o 
  -1   4   8      563.52      521.50     10.12 o 
   0   4   8       11.41       12.39      1.41 o 
   1   4   8       59.91       61.18      3.12 o 
   2   4   8        3.76        5.88      1.36 o 
   3   4   8        0.83       -1.69      1.57 o 
   4   4   8      142.69      162.69      6.42 o 
   5   4   8        5.56        6.97      2.57 o 
  -6   5   8        5.73        5.67      1.83 o 
  -5   5   8        0.09       -0.60      1.32 o 
  -4   5   8        2.73        1.97      1.45 o 
  -3   5   8      168.31      166.81      4.92 o 
  -2   5   8       35.45       34.59      2.61 o 
  -1   5   8       32.45       30.49      1.54 o 
   0   5   8      238.36      236.98      4.73 o 
   1   5   8       42.69       44.64      4.03 o 
   2   5   8      315.90      326.50     12.75 o 
   3   5   8        2.08        4.87      1.56 o 
   4   5   8       70.62       77.91      7.93 o 
   5   5   8       33.15       26.29      3.70 o 
  -5   6   8       10.16        6.75      2.03 o 
  -4   6   8       16.90       15.67      2.25 o 
  -3   6   8      237.64      245.91      6.19 o 
  -2   6   8      148.32      154.94      4.71 o 
  -1   6   8       19.52       20.04      2.19 o 
   0   6   8        6.90        7.69      1.70 o 
   1   6   8       23.99       22.46      3.10 o 
   2   6   8       19.24       17.88      2.62 o 
   3   6   8      229.74      217.58      6.83 o 
   4   6   8       27.69       30.04      6.33 o 
   5   6   8        3.11        5.62      2.53 o 
  -5   7   8        1.38       -1.14      1.56 o 
  -4   7   8       15.57       13.59      2.22 o 
  -3   7   8        8.28        9.87      2.49 o 
  -2   7   8       35.15       42.26      3.17 o 
  -1   7   8      167.37      159.67      4.86 o 
   0   7   8       11.05       12.17      1.70 o 
   1   7   8       17.60       15.86      2.24 o 
   2   7   8      176.95      187.42      5.24 o 
   3   7   8       24.68       18.95      3.00 o 
   4   7   8        0.53        3.37      3.51 o 
  -4   8   8        0.01        2.00      1.67 o 
  -3   8   8        8.95        4.97      1.76 o 
  -2   8   8       36.31       30.88      2.85 o 
  -1   8   8        4.64        3.57      1.88 o 
   0   8   8       91.60       94.80     12.90 o 
   1   8   8       19.84       19.38      2.20 o 
   2   8   8        2.63        6.25      1.77 o 
   3   8   8       26.17       24.22      2.67 o 
   4   8   8        6.69        4.93      3.77 o 
  -4   9   8        6.43        4.86      1.89 o 
  -3   9   8       33.64       25.77      2.85 o 
  -2   9   8        0.09       -1.44      1.85 o 
  -1   9   8        6.40        7.45      2.20 o 
   0   9   8      115.09      105.75      5.20 o 
   1   9   8        0.21        1.09      2.42 o 
   2   9   8        5.77        3.50      1.74 o 
   3   9   8        2.57        1.97      2.22 o 
  -3  10   8        0.73       -0.09      1.55 o 
  -2  10   8       26.02       24.59      2.97 o 
  -1  10   8        5.17        2.62      2.01 o 
   0  10   8       12.91       16.44      2.83 o 
   1  10   8        1.09        0.81      1.92 o 
   2  10   8        5.04        5.38      2.33 o 
  -2  11   8        2.23        2.72      1.80 o 
  -1  11   8        1.38        4.46      2.20 o 
   0  11   8        0.54       -1.60      1.69 o 
   1  11   8        6.28        3.86      2.55 o 
  -6   1   9        0.49        3.86      1.33 o 
  -5   1   9        7.34        7.02      1.20 o 
  -4   1   9       67.32       69.54      2.08 o 
  -3   1   9      104.75      111.44      2.66 o 
  -2   1   9        0.04       -0.54      0.62 o 
  -1   1   9       94.39       94.27      2.45 o 
   0   1   9      158.08      176.99      3.89 o 
   1   1   9       10.62       14.29      1.21 o 
   2   1   9       50.12       45.21      1.72 o 
   3   1   9      189.59      188.52      6.41 o 
   4   1   9        5.68        4.88      2.10 o 
   5   1   9        1.56        3.36      2.22 o 
  -6   2   9       33.62       37.61      2.80 o 
  -5   2   9       16.12       19.59      1.62 o 
  -4   2   9       94.19       84.56      2.64 o 
  -3   2   9       21.18       21.45      1.45 o 
  -2   2   9        5.05        5.81      0.91 o 
  -1   2   9      345.63      365.78      5.01 o 
   0   2   9      510.61      516.57      6.07 o 
   1   2   9      136.75      126.09      3.42 o 
   2   2   9      754.07      758.66      8.14 o 
   3   2   9       55.69       61.64      4.44 o 
   4   2   9       30.00       30.97      3.58 o 
   5   2   9        4.76        4.81      2.33 o 
  -6   3   9        5.44        6.18      1.80 o 
  -5   3   9        2.53        1.45      1.66 o 
  -4   3   9       15.03       14.92      1.47 o 
  -3   3   9        3.56        2.06      0.85 o 
  -2   3   9       20.36       18.53      1.24 o 
  -1   3   9        0.02        0.38      0.72 o 
   0   3   9      150.26      134.44      2.75 o 
   1   3   9        0.10       -1.04      0.70 o 
   2   3   9       20.07       21.19      1.53 o 
   3   3   9       19.00       19.98      3.54 o 
   4   3   9       27.12       30.20      3.66 o 
   5   3   9        0.01        1.33      1.98 o 
  -6   4   9       34.07       35.41      2.96 o 
  -5   4   9        0.02        0.58      1.55 o 
  -4   4   9       18.75       19.14      2.37 o 
  -3   4   9        9.11        7.13      1.62 o 
  -2   4   9        8.14        6.25      1.48 o 
  -1   4   9      127.63      129.72      3.27 o 
   0   4   9       14.87       15.71      1.20 o 
   1   4   9       13.12        9.43      1.48 o 
   2   4   9       22.33       23.73      2.17 o 
   3   4   9       35.41       39.16      2.77 o 
   4   4   9       29.26       37.21      4.20 o 
   5   4   9        7.00        9.05      2.74 o 
  -5   5   9       86.99       93.21      4.37 o 
  -4   5   9       70.74       66.45      3.94 o 
  -3   5   9       38.55       41.01      3.08 o 
  -2   5   9       28.64       27.00      2.44 o 
  -1   5   9       76.62       78.62      6.06 o 
   0   5   9      221.01      222.07      8.21 o 
   1   5   9       31.42       28.71      3.67 o 
   2   5   9       90.47       90.50      4.27 o 
   3   5   9       27.70       33.61      2.72 o 
   4   5   9       10.21       20.14      3.31 o 
   5   5   9        0.51        1.97      2.23 o 
  -5   6   9        0.00        2.36      1.50 o 
  -4   6   9       29.11       21.98      2.61 o 
  -3   6   9      114.90      114.26      4.43 o 
  -2   6   9       58.13       56.94      3.56 o 
  -1   6   9       10.32        8.48      1.75 o 
   0   6   9      127.82      130.61      4.61 o 
   1   6   9        0.40       -1.66      1.10 o 
   2   6   9       76.41       70.43      4.94 o 
   3   6   9       51.58       49.17      5.71 o 
   4   6   9       31.94       32.18      5.05 o 
  -5   7   9        0.82       -0.41      2.67 o 
  -4   7   9        4.14        3.79      1.89 o 
  -3   7   9        0.06       -0.92      1.35 o 
  -2   7   9        5.22        6.05      1.72 o 
  -1   7   9       13.27        9.32      2.29 o 
   0   7   9        4.69        3.05      1.84 o 
   1   7   9       12.28        9.79      1.79 o 
   2   7   9       18.13       20.01      2.38 o 
   3   7   9        3.77        2.55      2.33 o 
   4   7   9        1.26        1.75      2.96 o 
  -4   8   9       81.74       70.86      5.33 o 
  -3   8   9        1.75        2.00      1.58 o 
  -2   8   9        0.87       -0.05      1.48 o 
  -1   8   9        1.72        0.97      1.81 o 
   0   8   9      203.69      203.74      9.76 o 
   1   8   9        0.78       -0.62      1.29 o 
   2   8   9       18.72       22.18      2.56 o 
   3   8   9        5.01        3.73      1.77 o 
  -4   9   9       28.89       30.87      3.26 o 
  -3   9   9        1.88        5.29      1.85 o 
  -2   9   9        5.39        3.94      1.76 o 
  -1   9   9       57.90       51.83      4.38 o 
   0   9   9       17.97       15.17      2.75 o 
   1   9   9       32.75       26.64      3.36 o 
   2   9   9       19.31       21.62      3.30 o 
   3   9   9        0.86       -0.09      1.60 o 
  -3  10   9        0.60       -1.36      1.45 o 
  -2  10   9        5.74        3.91      1.84 o 
  -1  10   9        1.03        1.29      1.83 o 
   0  10   9        0.00        3.02      2.03 o 
   1  10   9       14.81        8.40      2.49 o 
   2  10   9       11.81        8.82      2.56 o 
  -1  11   9        4.92        2.92      2.12 o 
   0  11   9        0.83        0.10      1.90 o 
   1  11   9       14.73        8.72      2.60 o 
  -6   0  10       15.37       21.46      2.69 o 
  -5   0  10        2.89        2.70      1.56 o 
  -4   0  10       68.73       63.58      2.85 o 
  -3   0  10       17.67       17.22      4.96 o 
  -2   0  10        9.79        9.41      1.43 o 
  -1   0  10      157.84      165.44      4.79 o 
   0   0  10      157.23      172.63      3.92 o 
   1   0  10       78.46       80.13      3.33 o 
   2   0  10       31.92       34.30      2.34 o 
   3   0  10      677.74      663.44     18.38 o 
   4   0  10       27.18       18.82      4.39 o 
   5   0  10       15.23       12.12      4.18 o 
  -6   1  10        0.52        1.48      1.11 o 
  -5   1  10        9.47        7.73      1.23 o 
  -4   1  10       34.72       40.67      2.18 o 
  -3   1  10        0.08       -0.73      0.79 o 
  -2   1  10       21.54       21.07      1.79 o 
  -1   1  10      156.59      156.69      3.66 o 
   0   1  10       10.29       12.40      1.09 o 
   1   1  10       31.50       32.87      2.04 o 
   2   1  10        0.56       -0.19      0.75 o 
   3   1  10        0.17       -0.27      1.75 o 
   4   1  10       42.72       41.48      4.25 o 
   5   1  10        8.15       11.69      4.00 o 
  -6   2  10        7.33        4.50      1.64 o 
  -5   2  10        3.42        3.72      1.16 o 
  -4   2  10        6.72        5.27      1.15 o 
  -3   2  10        0.00       -1.13      0.76 o 
  -2   2  10       40.96       41.00      1.80 o 
  -1   2  10      294.94      309.20      6.76 o 
   0   2  10       36.31       30.67      1.86 o 
   1   2  10       38.56       38.96      1.99 o 
   2   2  10       25.55       28.74      2.69 o 
   3   2  10      132.76      133.90      5.62 o 
   4   2  10        1.51        4.15      2.18 o 
   5   2  10       15.78        8.99      2.70 o 
  -6   3  10       21.09       19.78      2.88 o 
  -5   3  10        0.83        1.15      1.47 o 
  -4   3  10        0.29       -1.33      1.19 o 
  -3   3  10       46.86       51.11      2.56 o 
  -2   3  10      200.83      196.01      3.74 o 
  -1   3  10       11.16       10.69      1.30 o 
   0   3  10        0.09        0.53      0.76 o 
   1   3  10       27.33       24.75      3.29 o 
   2   3  10      238.92      224.44      5.15 o 
   3   3  10        5.31        7.28      2.15 o 
   4   3  10        8.41        8.55      2.60 o 
   5   3  10        0.01        2.19      2.14 o 
  -5   4  10       79.21       75.28      3.91 o 
  -4   4  10       10.68       12.04      2.10 o 
  -3   4  10       44.82       40.80      3.04 o 
  -2   4  10        9.42       14.29      1.96 o 
  -1   4  10       10.59        9.33      2.02 o 
   0   4  10       45.40       49.12      1.94 o 
   1   4  10       10.20       10.11      1.57 o 
   2   4  10      119.42      125.25      4.94 o 
   3   4  10       24.17       19.67      4.23 o 
   4   4  10        0.16        2.66      2.04 o 
  -5   5  10       11.26        9.33      3.28 o 
  -4   5  10       21.86       20.41      2.58 o 
  -3   5  10       36.88       35.03      2.98 o 
  -2   5  10      291.43      284.12     10.10 o 
  -1   5  10      493.09      462.98     10.02 o 
   0   5  10        2.20        2.68      1.16 o 
   1   5  10       38.67       37.29      2.64 o 
   2   5  10       62.28       63.11      3.37 o 
   3   5  10       41.15       35.69      6.75 o 
   4   5  10       32.73       31.10      5.19 o 
  -5   6  10        0.98        0.86      1.48 o 
  -4   6  10        0.29       -0.06      1.53 o 
  -3   6  10       57.64       59.44      5.45 o 
  -2   6  10       25.80       39.07     11.99 o 
  -1   6  10      482.41      448.64     10.20 o 
   0   6  10       28.36       24.51      2.96 o 
   1   6  10       17.56       21.22      2.22 o 
   2   6  10       19.56       24.44      2.67 o 
   3   6  10       28.03       31.54      3.38 o 
   4   6  10       54.71       64.42      5.39 o 
  -4   7  10       33.00       28.49      2.96 o 
  -3   7  10       14.43        8.52      2.01 o 
  -2   7  10        3.09        4.96      1.71 o 
  -1   7  10       28.27       37.90      3.71 o 
   0   7  10      130.09      121.96      6.86 o 
   1   7  10        1.41        2.78      1.37 o 
   2   7  10       11.01       11.85      1.99 o 
   3   7  10        0.58        0.44      1.45 o 
   4   7  10       24.17       40.48      6.35 o 
  -4   8  10        1.71        0.24      1.57 o 
  -3   8  10        2.50        2.41      1.75 o 
  -2   8  10        0.63       -0.93      1.50 o 
  -1   8  10        0.52       -2.26      1.50 o 
   0   8  10        0.39        2.01      1.81 o 
   1   8  10        0.51        3.32      1.88 o 
   2   8  10        0.23       -0.88      1.44 o 
   3   8  10        8.35        5.95      2.00 o 
  -3   9  10       24.72       22.70      2.86 o 
  -2   9  10        0.00       -0.82      1.48 o 
  -1   9  10       58.16       51.84      4.64 o 
   0   9  10       41.84       40.24      4.01 o 
   1   9  10        0.00        0.32      1.90 o 
   2   9  10       10.14        5.88      3.68 o 
  -2  10  10        3.42        3.39      1.87 o 
  -1  10  10        5.05        3.79      2.12 o 
   0  10  10        6.13        2.00      1.95 o 
   1  10  10        0.00        1.57      1.96 o 
  -6   1  11        0.25        0.39      1.15 o 
  -5   1  11        8.41        8.66      1.36 o 
  -4   1  11       22.45       22.48      1.65 o 
  -3   1  11      182.80      194.69      5.80 o 
  -2   1  11        4.74        5.67      0.95 o 
  -1   1  11       38.96       42.85      2.12 o 
   0   1  11        5.30        3.72      0.91 o 
   1   1  11        0.24       -0.66      0.75 o 
   2   1  11      458.51      451.64      7.48 o 
   3   1  11      122.73      111.81      5.37 o 
   4   1  11        0.00       -1.55      1.73 o 
   5   1  11        0.38        0.19      2.06 o 
  -6   2  11        4.11        6.64      1.80 o 
  -5   2  11        0.05       -0.74      1.36 o 
  -4   2  11        0.81        0.00      0.96 o 
  -3   2  11       63.93       71.31      2.61 o 
  -2   2  11      185.25      191.29      6.82 o 
  -1   2  11      103.37       99.82      3.12 o 
   0   2  11       13.28       11.49      1.29 o 
   1   2  11       53.22       49.16      1.98 o 
   2   2  11       54.59       52.95      2.88 o 
   3   2  11       23.49       26.02      3.24 o 
   4   2  11        0.01        1.27      1.95 o 
  -5   3  11       40.43       38.34      2.87 o 
  -4   3  11        1.97        1.15      1.43 o 
  -3   3  11        4.69        3.63      1.47 o 
  -2   3  11       51.13       51.92      3.20 o 
  -1   3  11        4.55        4.53      1.14 o 
   0   3  11        2.87        3.34      0.97 o 
   1   3  11       28.16       24.34      2.91 o 
   2   3  11      120.76      130.36      4.19 o 
   3   3  11       62.07       68.07      6.99 o 
   4   3  11        0.37        0.04      1.86 o 
  -5   4  11       14.09       14.42      2.13 o 
  -4   4  11        7.88        8.14      2.13 o 
  -3   4  11       73.53       67.47      3.84 o 
  -2   4  11      658.50      650.56     10.39 o 
  -1   4  11       47.69       47.37      3.70 o 
   0   4  11        0.69        1.29      1.36 o 
   1   4  11       27.10       30.73      3.70 o 
   2   4  11      568.27      576.80      9.27 o 
   3   4  11       42.78       42.52      4.13 o 
   4   4  11        7.45        9.58      2.69 o 
  -5   5  11        1.71        4.35      1.73 o 
  -4   5  11        7.23        9.30      2.04 o 
  -3   5  11        1.64        1.75      1.46 o 
  -2   5  11        3.86        4.26      1.64 o 
  -1   5  11       42.40       37.39      3.52 o 
   0   5  11        0.90        0.21      1.07 o 
   1   5  11      354.99      365.10      7.87 o 
   2   5  11       53.61       50.60      3.32 o 
   3   5  11        9.75       11.78      2.69 o 
   4   5  11        0.30        3.40      2.28 o 
  -5   6  11        1.12        2.59      1.76 o 
  -4   6  11        7.08        4.23      2.25 o 
  -3   6  11       81.59       86.44      4.29 o 
  -2   6  11        1.01       -0.52      1.58 o 
  -1   6  11      160.54      154.70      6.05 o 
   0   6  11        1.55        1.72      1.64 o 
   1   6  11       24.54       25.21      2.86 o 
   2   6  11        1.69        0.26      1.42 o 
   3   6  11       13.63       14.32      3.95 o 
   4   6  11        9.02       12.21      3.03 o 
  -4   7  11        0.96        1.81      1.69 o 
  -3   7  11       19.90       21.94      3.05 o 
  -2   7  11        1.76        0.43      1.41 o 
  -1   7  11        6.17        4.31      2.11 o 
   0   7  11        0.82        1.15      1.69 o 
   1   7  11       12.34       11.09      2.45 o 
   2   7  11       15.44       16.97      3.43 o 
   3   7  11       36.38       34.83      3.93 o 
  -4   8  11        2.49        1.12      1.67 o 
  -3   8  11        0.69       -0.40      1.57 o 
  -2   8  11        1.19       -0.11      1.46 o 
  -1   8  11        1.52        3.09      2.33 o 
   0   8  11        4.00        7.48      2.34 o 
   1   8  11        0.28       -0.41      1.78 o 
   2   8  11       15.46       18.09      2.48 o 
   3   8  11       10.07       17.89      4.37 o 
  -3   9  11        0.68       -1.17      1.46 o 
  -2   9  11        7.55        9.51      2.19 o 
  -1   9  11        0.45        0.76      1.80 o 
   0   9  11        2.24        1.83      4.24 o 
   1   9  11        6.29        6.76      2.33 o 
   2   9  11        1.74        2.31      2.14 o 
  -2  10  11        2.21        0.92      2.21 o 
  -1  10  11        0.05        2.87      2.15 o 
   0  10  11        1.52       -0.81      2.30 o 
   1  10  11        3.19        3.46      2.30 o 
  -5   0  12        1.03        2.80      1.52 o 
  -4   0  12       39.87       42.92      3.05 o 
  -3   0  12        1.24        2.55      1.40 o 
  -2   0  12        0.51       -0.52      1.06 o 
  -1   0  12      237.68      272.06      6.74 o 
   0   0  12       34.34       41.55      6.30 o 
   1   0  12        9.29       11.64      2.45 o 
   2   0  12      142.12      144.98      8.09 o 
   3   0  12       21.60       17.83      4.13 o 
   4   0  12       46.20       48.53      6.68 o 
  -5   1  12        3.38        1.46      1.20 o 
  -4   1  12        1.65        1.79      1.05 o 
  -3   1  12       34.73       33.81      1.85 o 
  -2   1  12       51.17       52.09      2.26 o 
  -1   1  12        0.31       -0.68      0.87 o 
   0   1  12       81.90       84.31      2.38 o 
   1   1  12       21.80       20.52      1.51 o 
   2   1  12        0.19       -1.49      1.61 o 
   3   1  12       18.00        9.64      2.45 o 
   4   1  12       35.38       43.55      6.50 o 
  -5   2  12        9.41        8.17      2.35 o 
  -4   2  12        5.76        5.74      1.75 o 
  -3   2  12        5.98        5.57      1.36 o 
  -2   2  12        2.95        4.87      1.18 o 
  -1   2  12       17.75       16.95      1.75 o 
   0   2  12        5.34        5.14      1.02 o 
   1   2  12        0.23       -0.24      0.97 o 
   2   2  12        7.01        8.79      1.69 o 
   3   2  12        0.56        2.05      2.76 o 
   4   2  12        8.12        2.68      2.20 o 
  -5   3  12        1.00       -2.03      1.99 o 
  -4   3  12       16.56       17.22      2.39 o 
  -3   3  12        1.05       -0.12      1.41 o 
  -2   3  12      105.63      118.09      4.36 o 
  -1   3  12       14.81       15.32      2.39 o 
   0   3  12       48.67       47.15      2.58 o 
   1   3  12       45.23       43.56      2.37 o 
   2   3  12       46.71       46.76      3.09 o 
   3   3  12        4.50        4.44      2.39 o 
   4   3  12        0.56       -0.54      1.94 o 
  -5   4  12        8.81        9.08      2.19 o 
  -4   4  12        0.49       -0.23      1.51 o 
  -3   4  12       96.57      102.53      4.27 o 
  -2   4  12        1.34        1.41      1.43 o 
  -1   4  12       65.17       65.95      4.46 o 
   0   4  12        7.20       10.23      1.61 o 
   1   4  12      112.86      119.66      5.13 o 
   2   4  12       28.40       25.54      2.73 o 
   3   4  12        0.64        1.79      2.03 o 
   4   4  12        0.04        0.88      2.10 o 
  -5   5  12        0.35       -1.23      1.52 o 
  -4   5  12       22.09       15.84      2.51 o 
  -3   5  12        4.32        6.68      3.10 o 
  -2   5  12        1.89        1.88      1.55 o 
  -1   5  12        9.56        9.89      2.30 o 
   0   5  12       12.62        8.69      2.17 o 
   1   5  12      163.60      168.43      4.88 o 
   2   5  12        5.89        5.38      1.79 o 
   3   5  12        5.23        6.52      2.33 o 
   4   5  12       10.57       11.10      3.67 o 
  -4   6  12        0.59        0.42      1.55 o 
  -3   6  12       34.32       32.77      3.92 o 
  -2   6  12        3.50        1.14      1.53 o 
  -1   6  12        7.18        6.61      2.21 o 
   0   6  12        0.00       -1.82      3.01 o 
   1   6  12        1.01        2.45      1.47 o 
   2   6  12       12.19       11.60      2.12 o 
   3   6  12        3.29        5.25      2.34 o 
  -4   7  12        0.43        1.89      1.81 o 
  -3   7  12        6.39        7.73      2.01 o 
  -2   7  12        1.56        3.30      1.70 o 
  -1   7  12      247.10      227.94      7.81 o 
   0   7  12       31.21       38.01      3.87 o 
   1   7  12        0.29       -0.35      1.71 o 
   2   7  12        8.70        8.65      3.68 o 
   3   7  12        0.98        0.67      2.00 o 
  -3   8  12        0.61       -0.59      2.01 o 
  -2   8  12        4.82        4.22      1.89 o 
  -1   8  12        0.37        5.56      2.15 o 
   0   8  12       39.04       40.54      4.14 o 
   1   8  12        2.91        3.20      3.52 o 
   2   8  12        8.98        4.97      2.53 o 
  -2   9  12        0.00        1.12      1.98 o 
  -1   9  12        4.05        2.09      3.79 o 
   0   9  12        0.29       -0.09      1.87 o 
   1   9  12        1.04        0.32      2.01 o 
  -5   1  13        0.21       -1.80      1.29 o 
  -4   1  13        0.51       -0.32      0.98 o 
  -3   1  13      144.63      161.43      3.37 o 
  -2   1  13       20.58       27.22      1.84 o 
  -1   1  13        0.02       -0.05      1.14 o 
   0   1  13        6.13        7.49      1.15 o 
   1   1  13       49.03       52.02      2.29 o 
   2   1  13      124.91      126.56      8.74 o 
   3   1  13        2.86        2.71      2.00 o 
   4   1  13        0.14       -0.33      2.68 o 
  -5   2  13        0.96       -0.61      1.41 o 
  -4   2  13        1.65       -1.71      1.33 o 
  -3   2  13        0.15        0.76      1.34 o 
  -2   2  13      100.99      108.81      4.09 o 
  -1   2  13        1.88        2.73      1.10 o 
   0   2  13        0.18       -0.58      0.84 o 
   1   2  13        2.84        4.12      1.19 o 
   2   2  13      318.80      338.20      9.03 o 
   3   2  13        3.58        5.74      2.29 o 
   4   2  13        1.37        3.01      2.30 o 
  -5   3  13        0.00        2.26      1.70 o 
  -4   3  13       31.96       37.16      4.11 o 
  -3   3  13       64.67       58.14      3.69 o 
  -2   3  13        1.64        1.43      1.41 o 
  -1   3  13        6.83        4.27      1.79 o 
   0   3  13        1.17        2.60      1.26 o 
   1   3  13      128.36      122.88      3.46 o 
   2   3  13       11.86       10.99      4.24 o 
   3   3  13        2.68        6.90      2.42 o 
   4   3  13       21.18       24.88      3.71 o 
  -5   4  13        0.03       -0.04      1.60 o 
  -4   4  13       28.59       26.04      2.90 o 
  -3   4  13      105.76      103.02      4.44 o 
  -2   4  13      186.66      194.81      8.12 o 
  -1   4  13       31.44       29.24      3.24 o 
   0   4  13        2.43        2.04      1.31 o 
   1   4  13      155.02      155.74      4.72 o 
   2   4  13        9.77       14.49      2.14 o 
   3   4  13        4.89        6.31      2.39 o 
  -4   5  13        5.07        3.53      1.88 o 
  -3   5  13       34.00       33.33      3.13 o 
  -2   5  13       55.07       51.39      3.65 o 
  -1   5  13        0.63        2.05      2.41 o 
   0   5  13       18.48       18.20      2.79 o 
   1   5  13       11.03       11.36      1.92 o 
   2   5  13        8.87        8.52      3.97 o 
   3   5  13        1.64        2.43      2.97 o 
  -4   6  13        2.57        4.78      1.97 o 
  -3   6  13        0.01       -1.98      1.47 o 
  -2   6  13       62.55       51.32      3.80 o 
  -1   6  13        1.79        2.75      2.03 o 
   0   6  13        1.03       -1.10      1.61 o 
   1   6  13        2.39        2.16      2.00 o 
   2   6  13       23.17       22.79      2.56 o 
   3   6  13        0.98        3.58      2.39 o 
  -3   7  13       27.70       27.40      3.09 o 
  -2   7  13        0.48       -1.74      1.37 o 
  -1   7  13       19.76       16.44      2.99 o 
   0   7  13        8.97       11.74      2.69 o 
   1   7  13        1.41        3.21      2.04 o 
   2   7  13       12.77        7.42      2.47 o 
  -3   8  13        0.21        0.13      1.66 o 
  -2   8  13        4.20        2.05      2.17 o 
  -1   8  13        3.68        1.50      1.93 o 
   0   8  13        0.01        2.43      2.05 o 
   1   8  13        2.88        0.38      1.99 o 
  -1   9  13        0.80        0.37      4.16 o 
   0   9  13        6.54        4.99      2.39 o 
  -5   0  14        1.50        1.72      2.90 o 
  -4   0  14       94.87      105.00      4.33 o 
  -3   0  14       47.54       45.24      3.20 o 
  -2   0  14       30.17       32.32      3.20 o 
  -1   0  14      160.81      151.33      5.39 o 
   0   0  14       52.14       49.28      3.64 o 
   1   0  14        0.60        1.96      1.29 o 
   2   0  14        0.00        0.53      2.49 o 
   3   0  14        0.07       -0.35      2.65 o 
  -5   1  14        9.75        8.96      1.94 o 
  -4   1  14        2.01        3.00      1.47 o 
  -3   1  14       17.04       14.91      1.92 o 
  -2   1  14       10.65       10.48      2.53 o 
  -1   1  14        0.00       -2.09      1.39 o 
   0   1  14       20.66       23.23      2.48 o 
   1   1  14        3.43        0.92      0.92 o 
   2   1  14        0.10        0.37      1.72 o 
   3   1  14        0.58        5.08      2.36 o 
  -5   2  14        1.14       -0.68      1.43 o 
  -4   2  14       30.74       30.09      2.66 o 
  -3   2  14      176.25      188.68      4.91 o 
  -2   2  14        3.89        3.64      1.60 o 
  -1   2  14       33.46       31.07      2.60 o 
   0   2  14       12.40       12.68      1.39 o 
   1   2  14        1.41       -0.08      1.36 o 
   2   2  14       68.38       70.14      5.11 o 
   3   2  14        1.72        4.42      2.23 o 
  -4   3  14       46.32       57.01      5.26 o 
  -3   3  14       29.19       27.83      2.88 o 
  -2   3  14        8.96        9.86      2.87 o 
  -1   3  14        2.16        2.89      1.72 o 
   0   3  14        0.47       -1.44      0.96 o 
   1   3  14      484.69      491.16      8.76 o 
   2   3  14        0.04       -1.06      1.37 o 
   3   3  14        2.60        4.13      2.31 o 
  -4   4  14        1.85        1.83      1.72 o 
  -3   4  14        9.91        6.02      2.03 o 
  -2   4  14        0.15        2.55      1.92 o 
  -1   4  14        0.29        1.28      1.89 o 
   0   4  14       13.46        8.60      2.33 o 
   1   4  14        5.55        5.80      1.68 o 
   2   4  14       19.92       18.19      3.03 o 
   3   4  14        0.43        2.71      2.18 o 
  -4   5  14        0.75       -1.23      1.91 o 
  -3   5  14        7.47        6.30      2.40 o 
  -2   5  14        1.39       -0.12      2.07 o 
  -1   5  14       25.26       25.31      3.38 o 
   0   5  14       24.92       28.15      3.41 o 
   1   5  14       59.32       57.96      4.72 o 
   2   5  14       31.01       36.25      3.99 o 
   3   5  14        0.47        0.65      3.72 o 
  -3   6  14        3.43        4.65      2.01 o 
  -2   6  14       17.76        6.66      7.20 o 
  -1   6  14        0.06        0.89      2.12 o 
   0   6  14       89.05       88.71      5.42 o 
   1   6  14       15.61       21.09      4.03 o 
   2   6  14        4.59        3.25      2.20 o 
  -3   7  14        0.00        0.59      1.65 o 
  -2   7  14        0.43        0.35      2.01 o 
  -1   7  14       30.63       21.00      3.37 o 
   0   7  14       67.31       67.52      5.25 o 
   1   7  14        4.74        6.94      2.36 o 
  -2   8  14       19.07       19.24      3.52 o 
  -1   8  14        2.04       -0.97      1.88 o 
   0   8  14        0.28        1.94      2.15 o 
  -4   1  15        1.30        0.06      1.27 o 
  -3   1  15       61.97       73.83      6.85 o 
  -2   1  15        0.01        0.28      1.36 o 
  -1   1  15        2.96        2.05      1.16 o 
   0   1  15        7.55        5.00      1.76 o 
   1   1  15        4.92        5.46      1.44 o 
   2   1  15        3.17        2.26      2.16 o 
   3   1  15       51.60       64.25      5.39 o 
  -4   2  15       39.47       46.46      3.24 o 
  -3   2  15       53.38       56.02      3.40 o 
  -2   2  15        8.73        7.64      1.94 o 
  -1   2  15        2.50        0.98      1.44 o 
   0   2  15        5.48        2.45      1.38 o 
   1   2  15        8.62       10.11      2.48 o 
   2   2  15       29.91       40.20      3.38 o 
   3   2  15        1.59        3.64      3.97 o 
  -4   3  15        1.03        1.62      1.75 o 
  -3   3  15       11.59       10.35      2.19 o 
  -2   3  15       13.18       12.30      2.60 o 
  -1   3  15        4.03        3.59      1.66 o 
   0   3  15       23.18       22.93      2.09 o 
   1   3  15       23.24       29.56      3.84 o 
   2   3  15        7.35        8.21      3.24 o 
   3   3  15        0.18        1.34      2.27 o 
  -4   4  15       17.67       17.57      2.72 o 
  -3   4  15        8.57        7.13      2.10 o 
  -2   4  15        9.91       13.53      2.74 o 
  -1   4  15        1.18        2.17      1.89 o 
   0   4  15       14.95       12.77      2.60 o 
   1   4  15       15.92       12.23      2.06 o 
   2   4  15        7.71        8.52      2.57 o 
  -3   5  15        0.21       -0.11      1.57 o 
  -2   5  15        2.57        3.75      2.30 o 
  -1   5  15        4.75        3.76      2.04 o 
   0   5  15       19.61       20.26      3.11 o 
   1   5  15        6.43        5.89      2.32 o 
   2   5  15        0.06        0.69      2.28 o 
  -3   6  15        2.59        1.75      1.90 o 
  -2   6  15        2.15        1.90      2.10 o 
  -1   6  15        0.23        1.18      2.01 o 
   0   6  15       28.38       27.36      3.75 o 
   1   6  15        0.00       -1.12      1.80 o 
  -2   7  15        0.41       -0.72      1.87 o 
  -1   7  15        2.43       -0.11      2.45 o 
   0   7  15        3.66        1.81      2.47 o 
  -4   0  16       43.58       41.17      6.88 o 
  -3   0  16       82.06       66.96      7.72 o 
  -2   0  16        0.51       -1.38      1.67 o 
  -1   0  16        7.80        3.72      2.84 o 
   0   0  16       34.85       35.49      3.44 o 
   1   0  16       74.14       88.55      4.83 o 
   2   0  16        9.33        6.32      2.96 o 
  -4   1  16       16.00       18.77      3.55 o 
  -3   1  16        1.31        1.81      1.63 o 
  -2   1  16        2.17        3.12      1.65 o 
  -1   1  16       11.92       12.33      2.02 o 
   0   1  16        0.46        0.99      1.20 o 
   1   1  16       60.47       63.92      3.84 o 
   2   1  16        1.81        1.13      1.67 o 
  -4   2  16       61.81       63.94      3.86 o 
  -3   2  16        7.34        6.76      1.77 o 
  -2   2  16        1.17       -2.00      1.33 o 
  -1   2  16       18.28       16.41      2.51 o 
   0   2  16        7.17        8.14      1.80 o 
   1   2  16       18.28       18.14      2.33 o 
   2   2  16       70.51       77.63      5.00 o 
  -3   3  16       15.45       12.97      2.44 o 
  -2   3  16        1.18       -1.52      2.53 o 
  -1   3  16        0.54       -0.50      1.45 o 
   0   3  16        0.43        0.89      1.44 o 
   1   3  16        5.77        3.52      1.67 o 
   2   3  16        0.32        0.88      2.21 o 
  -3   4  16        7.58        9.99      2.24 o 
  -2   4  16        2.07        3.84      2.21 o 
  -1   4  16       14.89       16.24      2.96 o 
   0   4  16        2.16        2.21      1.56 o 
   1   4  16        0.52       -0.52      1.74 o 
   2   4  16        1.38       -1.50      4.09 o 
  -3   5  16        2.66        0.23      1.84 o 
  -2   5  16        4.64        0.54      2.03 o 
  -1   5  16        2.18        0.85      1.97 o 
   0   5  16       22.87       26.51      3.48 o 
   1   5  16       25.04       20.44      3.31 o 
  -2   6  16        7.25        6.23      2.62 o 
  -1   6  16        2.37        2.33      2.15 o 
   0   6  16       10.03        9.36      2.76 o 
  -3   1  17        7.43        6.10      2.05 o 
  -2   1  17        0.88        1.57      1.56 o 
  -1   1  17       10.89       12.36      2.10 o 
   0   1  17       56.11       51.04      3.43 o 
   1   1  17        0.34        0.18      2.09 o 
  -3   2  17        0.66        0.12      1.66 o 
  -2   2  17       11.31       12.82      2.24 o 
  -1   2  17       10.23        9.44      2.05 o 
   0   2  17        4.08        2.01      1.45 o 
   1   2  17       10.11        9.65      3.85 o 
  -3   3  17        9.82        6.07      2.06 o 
  -2   3  17        4.81        4.88      1.93 o 
  -1   3  17       21.22       19.64      2.49 o 
   0   3  17        0.09       -0.81      1.43 o 
   1   3  17        3.75        4.61      3.41 o 
  -2   4  17        1.35        0.70      1.75 o 
  -1   4  17        1.90        2.62      1.76 o 
   0   4  17       42.98       32.60      3.85 o 
   1   4  17        4.06       10.68      4.06 o 
  -1   5  17        1.46        1.10      2.06 o 
   0   5  17        6.94        6.58      2.55 o 
  -2   0  18        0.01       -2.51      2.19 o 
  -1   0  18       30.18       26.44      4.94 o 
   0   0  18        0.28        1.26      2.55 o 
  -2   1  18        0.29        2.06      2.12 o 
  -1   1  18        0.31       -1.62      1.37 o 
   0   1  18        9.36        9.86      2.69 o 
  -2   2  18       13.18       13.88      2.81 o 
  -1   2  18        0.04        1.35      1.50 o 
   0   2  18        0.51        1.45      1.88 o 
  -1   3  18        1.54        2.24      1.84 o 
                                                 
